# Supplementary material for: Gene Expression Analysis Reveals Potential Regulatory Factors Response to Temperature Stress in Bemisia tabaci Mediterranean
Source: Genes (Basel). 2023 Apr 29;14(5):1013. doi: 10.3390/genes14051013 (PMC10218290; doi:10.3390/genes14051013)
Supplement: Supplementary file 1 [file genes-14-01013-s001.zip]

Archive with 1 entries (1 files):
- genes-2318853-supplementary.pdf
